# Supplementary material for: Glymphatic-related imaging findings in type 2 diabetes mellitus: a systematic review and exploratory meta-analysis of DTI-ALPS studies
Source: Front Aging Neurosci. 2026 May 21;18:1818446. doi: 10.3389/fnagi.2026.1818446 (PMC13233433; doi:10.3389/fnagi.2026.1818446)
Supplement: Supplementary file 3 [file Data_Sheet_3.ZIP]

Archive with 3 entries (3 files):
- README.txt
- DTI_ALPS_T2DM_meta_analysis_v5_corrected.do
- DTI_ALPS_T2DM_meta_analysis_v5_alternative.do
