# Supplementary material for: Glymphatic-related imaging findings in type 2 diabetes mellitus: a systematic review and exploratory meta-analysis of DTI-ALPS studies
Source: Front Aging Neurosci. 2026 May 21;18:1818446. doi: 10.3389/fnagi.2026.1818446 (PMC13233433; doi:10.3389/fnagi.2026.1818446)
Supplement: Supplementary file 3 [file Data_Sheet_3.ZIP › README.txt]

DTI-ALPS in Type 2 Diabetes Mellitus — Stata Reproducibility Scripts
=====================================================================

Manuscript:  "Glymphatic-related imaging findings in type 2 diabetes
             mellitus: a systematic review and exploratory meta-analysis
             of DTI-ALPS studies"
Journal:     Frontiers in Aging Neuroscience
PROSPERO:    CRD420261303719

Contents
--------
1. DTI_ALPS_T2DM_meta_analysis_v5_corrected.do
   Primary analysis script using the corrected Tian 2024 extraction
   (Supplementary Methods S2). This script reproduces all numerical
   results reported in the manuscript.

2. DTI_ALPS_T2DM_meta_analysis_v5_alternative.do
   Pre-specified sensitivity analysis using the alternative face-value
   reading of Tian 2024 (Supplementary Methods S2.4 and S6). The
   complicated T2DM subgroup analyses are unchanged from the primary
   script because Tian 2024 is classified in the uncomplicated subgroup.

Requirements
------------
- Stata 18.0 or later (the meta suite is required).
- No external packages or data files are needed; all study-level data
  are embedded directly in the scripts.

How to run
----------
1. Unzip this package into any folder.
2. Open Stata.
3. File -> Do... -> select one of the .do files.
4. Outputs (forest plots in PNG and PDF, .dta datasets, and a log file)
   will be saved to an "output" subfolder created automatically.

Output files
------------
The corrected script generates:
  - Figure2A/B, Figure3A/B, SupFig2A/B (PNG + PDF)
  - uncomplicated_k4.dta, complicated_k3.dta, complicated_k4_with_Hu.dta,
    subgroup_k7_primary.dta, subgroup_k8_with_Hu.dta
  - DTI_ALPS_meta_analysis_corrected_log.txt

The alternative script generates:
  - Alt_Figure2A/B (PNG + PDF)
  - *_alternative.dta datasets
  - DTI_ALPS_meta_analysis_alternative_log.txt

Note on figure format
---------------------
The scripts export working figures in PNG and PDF format. Final TIFF
figures submitted to the journal were prepared from these outputs.
