# Supplementary material for: Glymphatic-related imaging findings in type 2 diabetes mellitus: a systematic review and exploratory meta-analysis of DTI-ALPS studies
Source: Front Aging Neurosci. 2026 May 21;18:1818446. doi: 10.3389/fnagi.2026.1818446 (PMC13233433; doi:10.3389/fnagi.2026.1818446)
Supplement: Supplementary file 3 [file Data_Sheet_3.ZIP › DTI_ALPS_T2DM_meta_analysis_v5_corrected.do]

*===============================================================================
* DTI-ALPS in Type 2 Diabetes Mellitus: Reproducible Stata Script
* PRIMARY EXTRACTION (corrected Tian 2024)
*-------------------------------------------------------------------------------
* Manuscript: "Glymphatic-related imaging findings in type 2 diabetes mellitus:
*              a systematic review and exploratory meta-analysis of DTI-ALPS
*              studies"
* Authors:    Yaxi Chen, Junhuai Zhang, Xiaoyu Zheng, Yuan Zhou, Xiaofeng Hou
* Journal:    Frontiers in Aging Neuroscience
* PROSPERO:   CRD420261303719
*
* This script reproduces all primary meta-analyses reported in the manuscript
* using the corrected Tian 2024 extraction (Supplementary Methods S2).
* The alternative face-value extraction is in the companion script
* DTI_ALPS_T2DM_meta_analysis_v5_alternative.do.
*
* HOW TO RUN:
*   1. Place this file in any working directory.
*   2. In Stata: File -> Do... -> select this file.
*   3. Outputs (figures, .dta, log) will be saved to an "output" subfolder.
*
* Tian 2024 corrected extraction (Supplementary Methods S2):
*   T2DM:  CI 1.461-1.687, n=22 -> mean=1.5740, SD=0.2549
*   NGM:   CI 1.722-1.949, n=22 -> mean=1.8355, SD=0.2560
*   Reconstructed via t-distribution inversion (Cochrane Handbook 6.5.2.3).
*===============================================================================

clear all
set more off
version 18

*-------------------------------------------------------------------------------
* OUTPUT DIRECTORY — change this path if needed
*-------------------------------------------------------------------------------
local OUTPUT_DIR "output"
capture mkdir "`OUTPUT_DIR'"
cd "`OUTPUT_DIR'"

capture log close
log using "DTI_ALPS_meta_analysis_corrected_log.txt", replace text

display _newline(2)
display "==============================================================="
display "  DTI-ALPS in T2DM: Primary Extraction (corrected Tian 2024)"
display "  Run date: " c(current_date) " " c(current_time)
display "==============================================================="


*===============================================================================
* ANALYSIS 1: UNCOMPLICATED T2DM vs HEALTHY CONTROLS (k = 4)
*===============================================================================
display _newline(2)
display "  ANALYSIS 1: Uncomplicated T2DM vs HC (k = 4)"
display "==============================================================="

clear
input str25 study n1 double mean1 double sd1 n2 double mean2 double sd2
"Tian et al. 2024"      22  1.5740  0.2549   22  1.8355  0.2560
"Tuerxun et al. 2024"   18  1.36    0.14     30  1.58    0.20
"Yu S et al. 2024"      41  1.30    0.13     27  1.44    0.11
"Roy et al. 2026"       78  1.296   0.11    106  1.35    0.11
end
list, clean
save "uncomplicated_k4.dta", replace

meta esize n1 mean1 sd1 n2 mean2 sd2, esize(hedgesg) studylabel(study) random(reml)
meta summarize, se(khartung)

meta forestplot, se(khartung) crop(-3 1) cformat(%5.3f) pformat(%5.3f) title("Uncomplicated T2DM vs healthy controls", size(medium)) note("Random-effects REML model with HKSJ adjustment", size(small))
graph export "Figure2A_uncomplicated_HKSJ.png", replace width(2000)
graph export "Figure2A_uncomplicated_HKSJ.pdf", replace
graph close

meta forestplot, se(khartung) leaveoneout crop(-3 1) cformat(%5.3f) pformat(%5.3f) title("Leave-one-out analysis", size(medium)) note("Random-effects REML model with HKSJ adjustment", size(small))
graph export "Figure2B_leaveoneout_HKSJ.png", replace width(2000)
graph export "Figure2B_leaveoneout_HKSJ.pdf", replace
graph close

* Expected: g=-0.89 [−1.45,−0.34], t(3)=−5.10, p=0.015, Q=7.74, p=0.052, I²=57.9%


*===============================================================================
* ANALYSIS 2: COMPLICATED T2DM vs HC (k = 3) — PRIMARY
*===============================================================================
display _newline(2)
display "  ANALYSIS 2: Complicated T2DM vs HC (k = 3) — primary"
display "==============================================================="

clear
input str25 study n1 double mean1 double sd1 n2 double mean2 double sd2
"Yu B et al. 2024"      25  1.18    0.15     25  1.46    0.18
"Diao et al. 2025"      39  1.60    0.20     37  1.68    0.231
"Wang et al. 2025"      40  1.21    0.12     40  1.55    0.20
end
list, clean
save "complicated_k3.dta", replace

meta esize n1 mean1 sd1 n2 mean2 sd2, esize(hedgesg) studylabel(study) random(reml)
meta summarize, se(khartung)

meta forestplot, se(khartung) crop(-4 1) cformat(%5.3f) pformat(%5.3f) title("Complicated T2DM vs healthy controls", size(medium)) note("Random-effects REML model with HKSJ adjustment", size(small))
graph export "Figure3A_complicated_primary_HKSJ.png", replace width(2000)
graph export "Figure3A_complicated_primary_HKSJ.pdf", replace
graph close

meta forestplot, se(khartung) leaveoneout crop(-13 11) cformat(%5.3f) pformat(%5.3f) title("Leave-one-out analysis", size(medium)) note("Random-effects REML model with HKSJ adjustment", size(small))
graph export "Figure3B_leaveoneout_HKSJ.png", replace width(2000)
graph export "Figure3B_leaveoneout_HKSJ.pdf", replace
graph close

* Expected: g=-1.34 [−3.55,+0.86], t(2)=−2.63, p=0.119, Q=24.69, p<0.001, I²=90.7%


*===============================================================================
* ANALYSIS 3: COMPLICATED T2DM INCLUDING HU 2025 (k = 4) — POST-HOC SENSITIVITY
*===============================================================================
display _newline(2)
display "  ANALYSIS 3: Complicated T2DM (k = 4) — POST-HOC sensitivity"
display "==============================================================="

clear
input str25 study n1 double mean1 double sd1 n2 double mean2 double sd2
"Yu B et al. 2024"      25  1.18    0.15     25  1.46    0.18
"Diao et al. 2025"      39  1.60    0.20     37  1.68    0.231
"Wang et al. 2025"      40  1.21    0.12     40  1.55    0.20
"Hu et al. 2025"        35  1.2428  0.1250   35  1.5276  0.0549
end
list, clean
save "complicated_k4_with_Hu.dta", replace

meta esize n1 mean1 sd1 n2 mean2 sd2, esize(hedgesg) studylabel(study) random(reml)
meta summarize, se(khartung)

meta forestplot, se(khartung) crop(-4 1) cformat(%5.3f) pformat(%5.3f) title("Complicated T2DM (sensitivity, including Hu et al. 2025)", size(medium)) note("Random-effects REML model with HKSJ adjustment", size(small))
graph export "SupFig2A_complicated_k4_HKSJ.png", replace width(2000)
graph export "SupFig2A_complicated_k4_HKSJ.pdf", replace
graph close

meta forestplot, se(khartung) leaveoneout crop(-5 2) cformat(%5.3f) pformat(%5.3f) title("Leave-one-out analysis (including Hu et al. 2025)", size(medium)) note("Random-effects REML model with HKSJ adjustment", size(small))
graph export "SupFig2B_complicated_k4_leaveoneout_HKSJ.png", replace width(2000)
graph export "SupFig2B_complicated_k4_leaveoneout_HKSJ.pdf", replace
graph close

* Expected: g=-1.73 [−3.42,−0.04], t(3)=−3.25, p=0.047, Q=45.82, p<0.001, I²=92.8%


*===============================================================================
* ANALYSIS 4a: BETWEEN-SUBGROUP TEST — PRIMARY (k = 7)
*===============================================================================
display _newline(2)
display "  ANALYSIS 4a: Between-subgroup test — primary (k = 7)"
display "==============================================================="

clear
input str25 study n1 double mean1 double sd1 n2 double mean2 double sd2 byte subgroup
"Tian et al. 2024"      22  1.5740  0.2549   22  1.8355  0.2560   0
"Tuerxun et al. 2024"   18  1.36    0.14     30  1.58    0.20     0
"Yu S et al. 2024"      41  1.30    0.13     27  1.44    0.11     0
"Roy et al. 2026"       78  1.296   0.11    106  1.35    0.11     0
"Yu B et al. 2024"      25  1.18    0.15     25  1.46    0.18     1
"Diao et al. 2025"      39  1.60    0.20     37  1.68    0.231    1
"Wang et al. 2025"      40  1.21    0.12     40  1.55    0.20     1
end
label define sg 0 "Uncomplicated" 1 "Complicated"
label values subgroup sg
list study subgroup, clean
save "subgroup_k7_primary.dta", replace

meta esize n1 mean1 sd1 n2 mean2 sd2, esize(hedgesg) studylabel(study) random(reml)
meta summarize, se(khartung) subgroup(subgroup)

* Expected: Q_between = 0.66 (df = 1), p = 0.416


*===============================================================================
* ANALYSIS 4b: BETWEEN-SUBGROUP TEST — SENSITIVITY (k = 8 with Hu)
*===============================================================================
display _newline(2)
display "  ANALYSIS 4b: Between-subgroup test — sensitivity (k = 8)"
display "==============================================================="

clear
input str25 study n1 double mean1 double sd1 n2 double mean2 double sd2 byte subgroup
"Tian et al. 2024"      22  1.5740  0.2549   22  1.8355  0.2560   0
"Tuerxun et al. 2024"   18  1.36    0.14     30  1.58    0.20     0
"Yu S et al. 2024"      41  1.30    0.13     27  1.44    0.11     0
"Roy et al. 2026"       78  1.296   0.11    106  1.35    0.11     0
"Yu B et al. 2024"      25  1.18    0.15     25  1.46    0.18     1
"Diao et al. 2025"      39  1.60    0.20     37  1.68    0.231    1
"Wang et al. 2025"      40  1.21    0.12     40  1.55    0.20     1
"Hu et al. 2025"        35  1.2428  0.1250   35  1.5276  0.0549   1
end
label define sg 0 "Uncomplicated" 1 "Complicated", replace
label values subgroup sg
list study subgroup, clean
save "subgroup_k8_with_Hu.dta", replace

meta esize n1 mean1 sd1 n2 mean2 sd2, esize(hedgesg) studylabel(study) random(reml)
meta summarize, se(khartung) subgroup(subgroup)

* Expected: Q_between = 2.16 (df = 1), p = 0.141

log close
display _newline(2)
display "  DONE — outputs saved to: `OUTPUT_DIR'"
display "==============================================================="
