# Supplementary material for: Glymphatic-related imaging findings in type 2 diabetes mellitus: a systematic review and exploratory meta-analysis of DTI-ALPS studies
Source: Front Aging Neurosci. 2026 May 21;18:1818446. doi: 10.3389/fnagi.2026.1818446 (PMC13233433; doi:10.3389/fnagi.2026.1818446)
Supplement: Supplementary file 3 [file Data_Sheet_3.ZIP › DTI_ALPS_T2DM_meta_analysis_v5_alternative.do]

*===============================================================================
* DTI-ALPS in Type 2 Diabetes Mellitus: Reproducible Stata Script
* ALTERNATIVE EXTRACTION (face-value Tian 2024)
*-------------------------------------------------------------------------------
* Manuscript: "Glymphatic-related imaging findings in type 2 diabetes mellitus:
*              a systematic review and exploratory meta-analysis of DTI-ALPS
*              studies"
* Authors:    Yaxi Chen, Junhuai Zhang, Xiaoyu Zheng, Yuan Zhou, Xiaofeng Hou
* Journal:    Frontiers in Aging Neuroscience
* PROSPERO:   CRD420261303719
*
* This script reproduces the PRE-SPECIFIED SENSITIVITY ANALYSIS using the
* alternative face-value reading of Tian 2024 (Supplementary Methods S2.4/S6).
* The primary corrected extraction is in the companion script
* DTI_ALPS_T2DM_meta_analysis_v5_corrected.do.
*
* Under the alternative extraction, Tian 2024 T2DM group is assigned:
*   mean = 1.7905, SD = 0.2673 (from CI 1.672 to 1.909, face-value reading)
* The NGM group remains: mean = 1.8355, SD = 0.2560.
* All other studies retain the same values as in the primary extraction.
*
* HOW TO RUN:
*   1. Place this file in any working directory.
*   2. In Stata: File -> Do... -> select this file.
*   3. Outputs will be saved to an "output" subfolder.
*===============================================================================

clear all
set more off
version 18

*-------------------------------------------------------------------------------
* OUTPUT DIRECTORY — change this path if needed
*-------------------------------------------------------------------------------
local OUTPUT_DIR "output"
capture mkdir "`OUTPUT_DIR'"
cd "`OUTPUT_DIR'"

capture log close
log using "DTI_ALPS_meta_analysis_alternative_log.txt", replace text

display _newline(2)
display "==============================================================="
display "  DTI-ALPS in T2DM: Alternative Extraction (face-value Tian)"
display "  Run date: " c(current_date) " " c(current_time)
display "==============================================================="


*===============================================================================
* ANALYSIS 1: UNCOMPLICATED T2DM vs HEALTHY CONTROLS (k = 4)
*===============================================================================
display _newline(2)
display "  ANALYSIS 1: Uncomplicated T2DM vs HC (k = 4) — ALTERNATIVE"
display "==============================================================="

clear
input str25 study n1 double mean1 double sd1 n2 double mean2 double sd2
"Tian et al. 2024"      22  1.7905  0.2673   22  1.8355  0.2560
"Tuerxun et al. 2024"   18  1.36    0.14     30  1.58    0.20
"Yu S et al. 2024"      41  1.30    0.13     27  1.44    0.11
"Roy et al. 2026"       78  1.296   0.11    106  1.35    0.11
end
list, clean
save "uncomplicated_k4_alternative.dta", replace

meta esize n1 mean1 sd1 n2 mean2 sd2, esize(hedgesg) studylabel(study) random(reml)
meta summarize, se(khartung)

meta forestplot, se(khartung) crop(-3 1) cformat(%5.3f) pformat(%5.3f) title("Uncomplicated T2DM vs HC (alternative extraction)", size(medium)) note("Random-effects REML model with HKSJ adjustment", size(small))
graph export "Alt_Figure2A_uncomplicated_HKSJ.png", replace width(2000)
graph export "Alt_Figure2A_uncomplicated_HKSJ.pdf", replace
graph close

meta forestplot, se(khartung) leaveoneout crop(-3 1) cformat(%5.3f) pformat(%5.3f) title("Leave-one-out analysis (alternative extraction)", size(medium)) note("Random-effects REML model with HKSJ adjustment", size(small))
graph export "Alt_Figure2B_leaveoneout_HKSJ.png", replace width(2000)
graph export "Alt_Figure2B_leaveoneout_HKSJ.pdf", replace
graph close

* Expected: g=-0.73 [−1.50,+0.05], p=0.06, Q=10.09, p=0.018, I²=72.6%


*===============================================================================
* ANALYSIS 2-3: COMPLICATED T2DM — UNCHANGED FROM PRIMARY
*===============================================================================
* The complicated subgroup analyses are identical to the primary extraction
* because Tian 2024 is classified in the uncomplicated subgroup.
* See DTI_ALPS_T2DM_meta_analysis_v5_corrected.do for these analyses.
display _newline(2)
display "  ANALYSES 2-3: Complicated T2DM — UNCHANGED from primary"
display "  (Tian 2024 is in the uncomplicated subgroup)"
display "==============================================================="


*===============================================================================
* ANALYSIS 4a: BETWEEN-SUBGROUP TEST — ALTERNATIVE (k = 7)
*===============================================================================
display _newline(2)
display "  ANALYSIS 4a: Between-subgroup test — alternative (k = 7)"
display "==============================================================="

clear
input str25 study n1 double mean1 double sd1 n2 double mean2 double sd2 byte subgroup
"Tian et al. 2024"      22  1.7905  0.2673   22  1.8355  0.2560   0
"Tuerxun et al. 2024"   18  1.36    0.14     30  1.58    0.20     0
"Yu S et al. 2024"      41  1.30    0.13     27  1.44    0.11     0
"Roy et al. 2026"       78  1.296   0.11    106  1.35    0.11     0
"Yu B et al. 2024"      25  1.18    0.15     25  1.46    0.18     1
"Diao et al. 2025"      39  1.60    0.20     37  1.68    0.231    1
"Wang et al. 2025"      40  1.21    0.12     40  1.55    0.20     1
end
label define sg 0 "Uncomplicated" 1 "Complicated"
label values subgroup sg
list study subgroup, clean
save "subgroup_k7_alternative.dta", replace

meta esize n1 mean1 sd1 n2 mean2 sd2, esize(hedgesg) studylabel(study) random(reml)
meta summarize, se(khartung) subgroup(subgroup)

* Expected: Q_between = 1.17 (df = 1), p = 0.279


*===============================================================================
* ANALYSIS 4b: BETWEEN-SUBGROUP TEST — ALTERNATIVE (k = 8 with Hu)
*===============================================================================
display _newline(2)
display "  ANALYSIS 4b: Between-subgroup test — alternative (k = 8)"
display "==============================================================="

clear
input str25 study n1 double mean1 double sd1 n2 double mean2 double sd2 byte subgroup
"Tian et al. 2024"      22  1.7905  0.2673   22  1.8355  0.2560   0
"Tuerxun et al. 2024"   18  1.36    0.14     30  1.58    0.20     0
"Yu S et al. 2024"      41  1.30    0.13     27  1.44    0.11     0
"Roy et al. 2026"       78  1.296   0.11    106  1.35    0.11     0
"Yu B et al. 2024"      25  1.18    0.15     25  1.46    0.18     1
"Diao et al. 2025"      39  1.60    0.20     37  1.68    0.231    1
"Wang et al. 2025"      40  1.21    0.12     40  1.55    0.20     1
"Hu et al. 2025"        35  1.2428  0.1250   35  1.5276  0.0549   1
end
label define sg 0 "Uncomplicated" 1 "Complicated", replace
label values subgroup sg
list study subgroup, clean
save "subgroup_k8_alternative.dta", replace

meta esize n1 mean1 sd1 n2 mean2 sd2, esize(hedgesg) studylabel(study) random(reml)
meta summarize, se(khartung) subgroup(subgroup)

* Expected: Q_between = 2.94 (df = 1), p = 0.086

log close
display _newline(2)
display "  DONE — outputs saved to: `OUTPUT_DIR'"
display "==============================================================="
